# Supplementary material for: Neurodegeneration and energy depletion in MS: Links between tissue integrity loss and microvascular changes in white matter disease
Source: Neuroimage Rep. 2025 Dec 10;6(1):100309. doi: 10.1016/j.ynirp.2025.100309 (PMC12753510; doi:10.1016/j.ynirp.2025.100309)
Supplement: Multimedia component 2 [file mmc2.xlsx]

## Sheet: Ark1
Supplementary Table S1 Paraclinical profile of MS and SC
Parameters	No (n)	MS	SC	P-value
No of patient (n)		54	26
CSF oligoclonal bands				<0.001
No %(n)		24% (13)	69% (18)
Yes %(n)		74% (40)	8% (2)
Missing %(n)		2% (1)	23% (6)
CSF cell count (cells / µL) mean (sd)	52/21	6 (8)	2 (2)	0.004
CSF IgG index mean (sd)	53/19	0.9 (0.4)	0.5 (0.1)	0.004
IgG Index elevateda				<0.001
No %(n)		37% (20)	65% (17)
Yes %(n)		61% (33)	8% (2)
Missing %(n)		2% (1)	27% (7)
Albumin quotient (QAlb) elevatedb				<0.001
No %(n)		85% (46)	77% (20)
Yes %(n)		9% (5)	0% (0)
Missing %(n)		6% (3)	23% (6)
Blood hemogobin (mmol/L) mean (sd)	51/24	8.68 (0.95)	8.80 (0.73)	0.59
Blood leucocyte count (10^9 cells /L) mean (sd)	51/24	6.84 (2.13)	6.57 (1.46)	0.57
Blood lymphocyte count (10^9 cells /L) mean (sd)	50/22	1.87 (0.69)	2.08 (0.63)	0.24
Unspecific T2-FLAIR lesion volume (cm2)c mean (sd)	34/8	0.07 (0.07)	0.26 (0.24)	<0.001
CIS	2	0.04 (0.04)
RIS	4	0.10 (0.06)
RRMS	22	0.06 (0.06)
PPMS	6	0.13 (0.12)
Enhancing T1-lesion volume (cm2)c mean (sd)	16/0	0.44 (0.96)	0
CIS	1	0.27 (.)
RIS	1	0.02 (.)
RRMS	13	0.51 (1.05)
PPMS	1	0.06 (.)
MS T2-FLAIR lesion volume (cm2)c mean (sd)	48/0	2.43 (3.84)	0
CIS	4	0.86 (1.23)
RIS	7	1.43 (2.15)
RRMS	30	1.81 (2.34)
PPMS	7	7.00 (7.37)
Hypertensiond	54/26	6% (3)	0% (0)
Hypercholesterolemiad	54/26	4% (2)	15% (4)
Diabetes mellitus type 2d	54/26	2% (1)	0% (0)
Active smokningd	54/26	4% (2)	8% (2)
Antipallet or anticoagulant therapiesd	54/26	2% (1)	0% (0)
Abbr.: SC= Symptomatic healthy control, n= number, EDSS= Expanded Disability Status Scale, Disease stage CIS=Clinical Isolated Syndrome,
RIS=Radiologic Isolated Syndrome, RRMS=Relapsing-Remitting MS, PPMS=Primary-Progressive MS. NA= Not Available, data not collected for group.
IgG= immunoglobulin G. NA= Not Available, data not collected for group
a.The cut off for elevated IgG index was 0.67.
b.The ratio was normal if < 6.8 in patients aged less than 45 years and if < 10.2 in older patients
c: Lesion load based on manually outlined lesion masks co-registered to DKI & DSC maps.
d: self-refported data
