# Supplementary material for: Neurodegeneration and energy depletion in MS: Links between tissue integrity loss and microvascular changes in white matter disease
Source: Neuroimage Rep. 2025 Dec 10;6(1):100309. doi: 10.1016/j.ynirp.2025.100309 (PMC12753510; doi:10.1016/j.ynirp.2025.100309)
Supplement: Multimedia component 3 [file mmc3.xlsx]

## Sheet: Ark1
Supplementary Table S2 A, DKI meashurments in healthy appearing compartments
DKI parameters	nMS/nSC	Mean (sd) MS	Mean (sd) SC	ORcrude	[95% Cl]crude	p-valuecrude	ORadj.	[95% CI]adj.	p-valueadj.
deep NAWM
MD	54/26	0.85 (0.04)	0.83 (0.03)	1.28	[1.1, 1.5]	0.008	1.28	[1.1, 1.5]	0.01
AD	54/26	1.22 (0.09)	1.19 (0.04)	1.1	[1.1, 1.2]	0.053	1.09	[1.0, 1.2]	0.057
RD	54/26	0.67 (0.04)	0.65 (0.04)	1.16	[1.0, 1.3]	0.029	1.15	[1.0, 1.3]	0.045
MK	54/26	1.05 (0.05)	1.08 (0.03)	0.78	[0.7, 0.9]	0.01	0.78	[0.7, 0.9]	0.01
RK	54/26	1.29 (0.08)	1.35 (0.06)	0.89	[0.8, 0.9]	0.007	0.89	[0.8, 1.0]	0.007
Corpus callosum NAWM
MD	54/26	1.09 (0.10)	1.05 (0.05)	1.07	[1.1, 1.2]	0.106	1.07	[1.1, 1.2]	0.146
AD	54/26	1.98 (0.11)	1.96 (0.08)	1.02	[1.0, 1.1]	0.457	1.02	[1.0, 1.1]	0.531
RD	54/26	0.64 (0.10)	0.60 (0.05)	1.09	[1.1, 1.2]	0.053	1.08	[1.1, 1.2]	0.074
MK	54/26	1.01 (0.06)	1.05 (0.03)	0.81	[0.7, 0.9]	0.005	0.81	[0.7, 0.9]	0.005
RK	54/26	1.62 (0.14)	1.72 (0.09)	0.93	[0.9, 1.0]	0.005	0.93	[0.9, 1.0]	0.006
Cortex NAGM
MD	54/26	1.07 (0.08)	1.05 (0.06)	1.04	[1.0, 1.1]	0.297	1.03	[0.9, 1.1]	0.584
MK	41/19	.73 (.71-.86)	.82 (.72-1.48)	0.98	[0.9, 1.0]	0.046	0.98	[0.9, 1.0]	0.038
Thalamus NAGM
MD	54/26	0.93 (0.10)	0.91 (0.05)	1.02	[0.9, 1.1]	0.469	0.99	[0.9, 1.1]	0.627
MK	54/26	0.86 (0.04)	0.86 (0.03)	1.01	[0.9, 1.1]	0.865	0.98	[0.8, 1.1]	0.741
Note: DKI expressed as mean and standard deviation (sd) or median with 95% confidence interval for the median lower (Q1) and upper quartiles (Q3).
Paired t-test or Wilcoxon sum-rank test (MK cortex NAGM) was used to test the hypothesis of no difference in between MS and SC
OR Crude / 95% CIcrude: The influence of MS on DKI data (response variable), expressed by odds ratio different to one with 95% CI and p-values.
ORadj./ 95% Ciadj./ P-value adj.: The influence of MS on DKI data (response variable) with adjustment for age and sex.
Two-sided p-values less than 0.05 were considered significant
Supplementary Table S2 B, DKI meashurments in T2-FLAIR lesions
Test of between MS vs SC
Parameter	nMS/nSC	MS T2 lesion	Unspecific T2 lesion HC	ORcrude	[95% Cl]crude	p-valuecrude	ORadj.	[95% CI]adj.	p-valueadj.
MD	48/8	1.19 (0.11)	1.05 (0.08)	1.2	[1.0, 1.4]	0.007	1.3	[1.1, 1.5]	0.007
AD	48/8	1.60 (0.14)	1.39 (0.08)	1.2	[1.1, 1.4]	0.006	1.2	[1.1, 1.4]	0.006
RD	48/8	0.99 (0.11)	0.88 (0.09)	1.12	[1.0, 1.2]	0.019	1.15	[1.0, 1.3]	0.007
MK	48/8	0.76 (0.07)	0.90 (0.05)	0.57	[0.4, 0.9]	0.008	0.52	[0.3, 0.9]	0.018
RK	48/8	0.93 (0.11)	1.11 (0.09)	0.82	[0.7, 0.9]	0.006	0.79	[0.7, 0.9]	0.006
Test of within MS subject
Parameter	nMS	MS T2 lesion	Unspecific T2 lesion MS	p-value
MD	34	1.19 (0.11)	0.97 (0.07)	<0.001
AD	34	1.60 (0.14)	1.32 (0.10)	<0.001
RD	34	0.99 (0.10)	0.80 (0.10)	<0.001
MK	34	0.75 (0.06)	0.91 (0.08)	<0.001
RK	34	0.92 (0.1)	1.13 (0.18)	<0.001
Note: DKI data expressed as mean and standard deviation (sd).
OR Crude / 95% CIcrude: The influence of MS on DKI data (response variable), expressed by odds ratio different to one with 95% CI and p-values.
ORadj./ 95% Ciadj./ P-value adj.: The influence of MS on DKI data (response variable) with adjustment for age and sex.
Two-sided p-values less than 0.05 were considered significant
