# Supplementary material for: Neurodegeneration and energy depletion in MS: Links between tissue integrity loss and microvascular changes in white matter disease
Source: Neuroimage Rep. 2025 Dec 10;6(1):100309. doi: 10.1016/j.ynirp.2025.100309 (PMC12753510; doi:10.1016/j.ynirp.2025.100309)
Supplement: Multimedia component 4 [file mmc4.xlsx]

## Sheet: Ark1
Supplementary Table S3 DKI meashurments in enhancing T1- lesions and T2-FLAIR lesions vs NAWM
Parameter	n	MS T2 lesion	MS T1 lesion	p-value
MD	16	1.16 (0.08)	1.03 (0.20)	0.07
MK	16	0.76 (0.07)	0.76 (0.15)	0.955
Parameter	n	deep NAWM	MS T1 lesion	p-value
MD	16	0.86 ( 0.05)	1.03 ( 0.12)	0.005
MK	16	1.02(0.05)	0.76(0.15)	<0.001
Parameter	n	deep NAWM	MS T2-FLAIR lesion	p-value
MD	48	0.86 ( 0.04)	1.19 ( 0.11)	<0.001
MK	48	1.04 (0.05)	0.76(0.07)	<0.001
Parameter	n	deep NAWM	Unspecific T2 lesion MS	p-value
MD	34	0.86 ( 0.05)	0.97 (0.07)	<0.001
MK	34	1.04 (0.06)	0.97(0.07)	<0.001
Parameter	n	deep NAWM	Unspecific T2 lesion SC	p-value
MD	8	0.83 ( 0.08)	1.05(0.06)	<0.001
MK	8	1.08 (0.03)	1.05(0.08)	0.45
Note: DKI data expressed as mean and standard deviation (sd).
Two-sided p-values less than 0.05 were considered significant
